# Supplementary material for: Knowledge graph augmentation: consistency, immutability, reliability, and context
Source: PeerJ Comput Sci. 2023 Aug 16;9:e1542. doi: 10.7717/peerj-cs.1542 (PMC10495951; doi:10.7717/peerj-cs.1542)
Supplement: Supplemental Information 1 — Source codes of tag data structures [file peerj-cs-09-1542-s001.zip]

Archive with 27 entries (24 files):
- tag-main/
- tag-main/Tag.js
- tag-main/Tag.ts
- tag-main/Tag2.js
- tag-main/Tag3.js
- tag-main/Tag4.ts
- tag-main/atlas.py
- tag-main/atlas2.py
- tag-main/atlas_v2.py
- tag-main/tag.js
- tag-main/zdd/
- tag-main/zdd/README.md
- tag-main/zdd/app.js
- tag-main/zdd/app.js.map
- tag-main/zdd/app.ts
- tag-main/zdd/core/
- tag-main/zdd/core/Node.js
- tag-main/zdd/core/Node.js.map
- tag-main/zdd/core/Node.ts
- tag-main/zdd/core/ZDD.js
- tag-main/zdd/core/ZDD.js.map
- tag-main/zdd/core/ZDD.ts
- tag-main/zdd/cp.njsproj
- tag-main/zdd/cp.sln
- tag-main/zdd/package-lock.json
- tag-main/zdd/package.json
- tag-main/zdd/tsconfig.json
