# Supplementary material for: Knowledge graph augmentation: consistency, immutability, reliability, and context
Source: PeerJ Comput Sci. 2023 Aug 16;9:e1542. doi: 10.7717/peerj-cs.1542 (PMC10495951; doi:10.7717/peerj-cs.1542)
Supplement: Supplemental Information 1 — Source codes of tag data structures [file peerj-cs-09-1542-s001.zip › tag-main/zdd/app.js]

"use strict";
Object.defineProperty(exports, "__esModule", { value: true });
const ZDD_1 = require("./core/ZDD");
const node1 = ZDD_1.ZDD.one;
const node2 = ZDD_1.ZDD.zero;
const zdd = new ZDD_1.ZDD();
const resultNode = zdd.union(node1, node2);
zdd.print();
console.log('bitti');
//# sourceMappingURL=app.js.map
