# Supplementary material for: Knowledge graph augmentation: consistency, immutability, reliability, and context
Source: PeerJ Comput Sci. 2023 Aug 16;9:e1542. doi: 10.7717/peerj-cs.1542 (PMC10495951; doi:10.7717/peerj-cs.1542)
Supplement: Supplemental Information 1 — Source codes of tag data structures [file peerj-cs-09-1542-s001.zip › tag-main/zdd/app.js.map]

{"version":3,"file":"app.js","sourceRoot":"","sources":["app.ts"],"names":[],"mappings":";;AACA,oCAAiC;AAGjC,MAAM,KAAK,GAAG,SAAG,CAAC,GAAG,CAAC;AACtB,MAAM,KAAK,GAAG,SAAG,CAAC,IAAI,CAAC;AAEvB,MAAM,GAAG,GAAG,IAAI,SAAG,EAAE,CAAC;AACtB,MAAM,UAAU,GAAG,GAAG,CAAC,KAAK,CAAC,KAAK,EAAE,KAAK,CAAC,CAAC;AAE3C,GAAG,CAAC,KAAK,EAAE,CAAA;AAEX,OAAO,CAAC,GAAG,CAAC,OAAO,CAAC,CAAA"}
