# Supplementary material for: Knowledge graph augmentation: consistency, immutability, reliability, and context
Source: PeerJ Comput Sci. 2023 Aug 16;9:e1542. doi: 10.7717/peerj-cs.1542 (PMC10495951; doi:10.7717/peerj-cs.1542)
Supplement: Supplemental Information 1 — Source codes of tag data structures [file peerj-cs-09-1542-s001.zip › tag-main/zdd/app.ts]

import { Node } from "./core/Node";
import { ZDD } from "./core/ZDD";


const node1 = ZDD.one;
const node2 = ZDD.zero;

const zdd = new ZDD();
const resultNode = zdd.union(node1, node2);

zdd.print()

console.log('bitti')
