# Supplementary material for: Knowledge graph augmentation: consistency, immutability, reliability, and context
Source: PeerJ Comput Sci. 2023 Aug 16;9:e1542. doi: 10.7717/peerj-cs.1542 (PMC10495951; doi:10.7717/peerj-cs.1542)
Supplement: Supplemental Information 1 — Source codes of tag data structures [file peerj-cs-09-1542-s001.zip › tag-main/zdd/core/Node.js.map]

{"version":3,"file":"Node.js","sourceRoot":"","sources":["Node.ts"],"names":[],"mappings":";;;AAAA,MAAa,IAAI;IAIb,YAAY,GAAG,EAAE,EAAE,EAAE,EAAE;QACnB,IAAI,CAAC,GAAG,GAAG,GAAG,CAAC;QACf,IAAI,CAAC,EAAE,GAAG,EAAE,CAAC;QACb,IAAI,CAAC,EAAE,GAAG,EAAE,CAAC;IACjB,CAAC;CACJ;AATD,oBASC"}
