# Supplementary material for: Knowledge graph augmentation: consistency, immutability, reliability, and context
Source: PeerJ Comput Sci. 2023 Aug 16;9:e1542. doi: 10.7717/peerj-cs.1542 (PMC10495951; doi:10.7717/peerj-cs.1542)
Supplement: Supplemental Information 1 — Source codes of tag data structures [file peerj-cs-09-1542-s001.zip › tag-main/zdd/core/Node.ts]

export class Node  {
    top: any;
    lo: Node;
    hi: Node;
    constructor(top, lo, hi) {
        this.top = top;
        this.lo = lo;
        this.hi = hi;
    }
}
