# Supplementary material for: Knowledge graph augmentation: consistency, immutability, reliability, and context
Source: PeerJ Comput Sci. 2023 Aug 16;9:e1542. doi: 10.7717/peerj-cs.1542 (PMC10495951; doi:10.7717/peerj-cs.1542)
Supplement: Supplemental Information 1 — Source codes of tag data structures [file peerj-cs-09-1542-s001.zip › tag-main/zdd/core/ZDD.js.map]

{"version":3,"file":"ZDD.js","sourceRoot":"","sources":["ZDD.ts"],"names":[],"mappings":";;;AAAA,iCAA8B;AAE9B,MAAa,GAAG;IAIZ;QACI,IAAI,CAAC,KAAK,GAAG,IAAI,GAAG,EAAE,CAAA;QACtB,IAAI,CAAC,KAAK,CAAC,GAAG,CAAC,CAAC,CAAC,EAAE,IAAI,EAAE,IAAI,CAAC,EAAE,IAAI,WAAI,CAAC,CAAC,EAAE,IAAI,EAAE,IAAI,CAAC,CAAC,CAAA;QACxD,IAAI,CAAC,KAAK,CAAC,GAAG,CAAC,CAAC,CAAC,EAAE,IAAI,EAAE,IAAI,CAAC,EAAE,IAAI,WAAI,CAAC,CAAC,EAAE,IAAI,EAAE,IAAI,CAAC,CAAC,CAAA;QACxD,GAAG,CAAC,IAAI,GAAG,IAAI,CAAC,KAAK,CAAC,GAAG,CAAC,CAAC,CAAC,EAAE,IAAI,EAAE,IAAI,CAAC,CAAC,CAAC;QAC3C,GAAG,CAAC,GAAG,GAAG,IAAI,CAAC,KAAK,CAAC,GAAG,CAAC,CAAC,CAAC,EAAE,IAAI,EAAE,IAAI,CAAC,CAAC,CAAC;IAC9C,CAAC;IAED,GAAG,CAAC,GAAQ,EAAE,EAAQ,EAAE,EAAQ;QAC5B,IAAI,EAAE,KAAK,GAAG,CAAC,GAAG;YAAE,OAAO,EAAE,CAAC;QAC9B,IAAI,CAAC,KAAK,CAAC,GAAG,CAAC,CAAC,GAAG,EAAE,EAAE,EAAE,EAAE,CAAC,EAAE,IAAI,WAAI,CAAC,GAAG,EAAE,EAAE,EAAE,EAAE,CAAC,CAAC,CAAC;QACrD,OAAO,IAAI,CAAC,KAAK,CAAC,GAAG,CAAC,CAAC,GAAG,EAAE,EAAE,EAAE,EAAE,CAAC,CAAC,CAAC;IACzC,CAAC;IAED,KAAK;QACD,OAAO,CAAC,GAAG,CAAC,IAAI,CAAC,KAAK,CAAC,CAAC;IAC5B,CAAC;IAED,OAAO,CAAC,CAAO,EAAE,GAAQ;QACrB,IAAI,CAAC,KAAK,GAAG,CAAC,IAAI,IAAI,CAAC,IAAI,GAAG,CAAC,GAAG;YAAE,OAAO,CAAC,CAAC;QAC7C,IAAI,CAAC,CAAC,GAAG,GAAG,GAAG;YAAE,OAAO,CAAC,CAAA;QACzB,IAAI,CAAC,CAAC,GAAG,KAAK,GAAG;YAAE,OAAO,CAAC,CAAC,EAAE,CAAA;QAC9B,kBAAkB;QAClB,OAAO,IAAI,CAAC,GAAG,CAAC,CAAC,CAAC,GAAG,EAAE,IAAI,CAAC,OAAO,CAAC,CAAC,CAAC,EAAE,EAAE,GAAG,CAAC,EAAE,IAAI,CAAC,OAAO,CAAC,CAAC,CAAC,EAAE,EAAE,GAAG,CAAC,CAAC,CAAA;IAC5E,CAAC;IAED,OAAO,CAAC,CAAO,EAAE,GAAQ;QACrB,IAAI,CAAC,IAAI,GAAG,CAAC,IAAI,IAAI,CAAC,KAAK,GAAG,CAAC,GAAG;YAAE,OAAO,CAAC,CAAC;QAC7C,IAAI,CAAC,CAAC,GAAG,GAAG,GAAG;YAAE,OAAO,CAAC,CAAC;QAC1B,IAAI,CAAC,CAAC,GAAG,KAAK,GAAG;YAAE,OAAO,CAAC,CAAC,EAAE,CAAC;QAC/B,mBAAmB;QACnB,OAAO,IAAI,CAAC,GAAG,CAAC,CAAC,CAAC,GAAG,EAAE,IAAI,CAAC,OAAO,CAAC,CAAC,CAAC,EAAE,EAAE,GAAG,CAAC,EAAE,IAAI,CAAC,OAAO,CAAC,CAAC,CAAC,EAAE,EAAE,GAAG,CAAC,CAAC,CAAA;IAC5E,CAAC;IAED,MAAM,CAAC,CAAC,EAAE,GAAG;QACT,IAAI,CAAC,CAAC,GAAG,GAAG,GAAG;YAAE,OAAO,IAAI,CAAC,GAAG,CAAC,GAAG,EAAE,GAAG,CAAC,IAAI,EAAE,CAAC,CAAC,CAAA;QAClD,IAAI,CAAC,CAAC,GAAG,IAAI,GAAG;YAAE,OAAO,IAAI,CAAC,GAAG,CAAC,GAAG,EAAE,CAAC,CAAC,EAAE,EAAE,CAAC,CAAC,EAAE,CAAC,CAAA;QAClD,mBAAmB;QACnB,OAAO,IAAI,CAAC,GAAG,CAAC,CAAC,CAAC,GAAG,EAAE,IAAI,CAAC,MAAM,CAAC,CAAC,CAAC,EAAE,EAAE,GAAG,CAAC,EAAE,IAAI,CAAC,MAAM,CAAC,CAAC,CAAC,EAAE,EAAE,GAAG,CAAC,CAAC,CAAA;IAC1E,CAAC;IAED,KAAK,CAAC,CAAC,EAAE,CAAC;QACN,IAAI,CAAC,KAAK,GAAG,CAAC,IAAI;YAAE,OAAO,CAAC,CAAC;QAC7B,IAAI,CAAC,KAAK,GAAG,CAAC,IAAI;YAAE,OAAO,CAAC,CAAC;QAC7B,IAAI,CAAC,IAAI,CAAC;YAAE,OAAO,CAAC,CAAA;QACpB,IAAI,CAAC,CAAC,GAAG,GAAG,CAAC,CAAC,GAAG;YAAE,OAAO,IAAI,CAAC,KAAK,CAAC,CAAC,EAAE,CAAC,CAAC,CAAA,CAAC,yDAAyD;QACpG,IAAI,CAAC,CAAC,GAAG,GAAG,CAAC,CAAC,GAAG;YAAE,OAAO,IAAI,CAAC,GAAG,CAAC,CAAC,CAAC,GAAG,EAAE,IAAI,CAAC,KAAK,CAAC,CAAC,CAAC,EAAE,EAAE,CAAC,CAAC,EAAE,CAAC,CAAC,EAAE,CAAC,CAAC;QACrE,uBAAuB;QACvB,OAAO,IAAI,CAAC,GAAG,CAAC,CAAC,CAAC,GAAG,EAAE,IAAI,CAAC,KAAK,CAAC,CAAC,CAAC,EAAE,EAAE,CAAC,CAAC,EAAE,CAAC,EAAE,IAAI,CAAC,KAAK,CAAC,CAAC,CAAC,EAAE,EAAE,CAAC,CAAC,EAAE,CAAC,CAAC,CAAA;IAC1E,CAAC;IAED,QAAQ,CAAC,CAAC,EAAE,CAAC;QACT,IAAI,CAAC,KAAK,GAAG,CAAC,IAAI;YAAE,OAAO,CAAC,CAAA;QAC5B,IAAI,CAAC,KAAK,GAAG,CAAC,IAAI;YAAE,OAAO,CAAC,CAAA;QAC5B,IAAI,CAAC,KAAK,CAAC;YAAE,OAAO,CAAC,CAAA;QACrB,IAAI,CAAC,CAAC,GAAG,GAAG,CAAC,CAAC,GAAG;YAAE,OAAO,IAAI,CAAC,QAAQ,CAAC,CAAC,EAAE,CAAC,CAAC,CAAC;QAC9C,IAAI,CAAC,CAAC,GAAG,GAAG,CAAC,CAAC,GAAG;YAAE,OAAO,IAAI,CAAC,QAAQ,CAAC,CAAC,CAAC,EAAE,EAAE,CAAC,CAAC,CAAC;QACjD,sBAAsB;QACtB,OAAO,IAAI,CAAC,GAAG,CAAC,CAAC,CAAC,GAAG,EAAE,IAAI,CAAC,QAAQ,CAAC,CAAC,CAAC,EAAE,EAAE,CAAC,CAAC,EAAE,CAAC,EAAE,IAAI,CAAC,QAAQ,CAAC,CAAC,CAAC,EAAE,EAAE,CAAC,CAAC,EAAE,CAAC,CAAC,CAAA;IAChF,CAAC;IAED,IAAI,CAAC,CAAC,EAAE,CAAC;QACL,IAAI,CAAC,KAAK,GAAG,CAAC,IAAI;YAAE,OAAO,CAAC,CAAC;QAC7B,IAAI,CAAC,KAAK,GAAG,CAAC,IAAI;YAAE,OAAO,CAAC,CAAC;QAC7B,IAAI,CAAC,KAAK,CAAC;YAAE,OAAO,CAAC,CAAC;QACtB,IAAI,CAAC,CAAC,GAAG,GAAG,CAAC,CAAC,GAAG;YAAE,OAAO,IAAI,CAAC,IAAI,CAAC,CAAC,EAAE,CAAC,CAAC,EAAE,CAAC,CAAC;QAC7C,IAAI,CAAC,CAAC,GAAG,GAAG,CAAC,CAAC,GAAG;YAAE,OAAO,IAAI,CAAC,GAAG,CAAC,CAAC,CAAC,GAAG,EAAE,IAAI,CAAC,IAAI,CAAC,CAAC,CAAC,EAAE,EAAE,CAAC,CAAC,EAAE,CAAC,CAAC,EAAE,CAAC,CAAC;QACpE,OAAO,IAAI,CAAC,GAAG,CAAC,CAAC,CAAC,GAAG,EAAE,IAAI,CAAC,IAAI,CAAC,CAAC,CAAC,EAAE,EAAE,CAAC,CAAC,EAAE,CAAC,EAAE,IAAI,CAAC,IAAI,CAAC,CAAC,CAAC,EAAE,EAAE,CAAC,CAAC,EAAE,CAAC,CAAC,CAAA;IACxE,CAAC;IAED,KAAK,CAAC,CAAC;QACH,IAAI,CAAC,KAAK,GAAG,CAAC,IAAI;YAAE,OAAO,CAAC,CAAC;QAC7B,IAAI,CAAC,KAAK,GAAG,CAAC,GAAG;YAAE,OAAO,CAAC,CAAC;QAC5B,OAAO,IAAI,CAAC,KAAK,CAAC,CAAC,CAAC,EAAE,CAAC,GAAG,IAAI,CAAC,KAAK,CAAC,CAAC,CAAC,EAAE,CAAC,CAAC;IAC/C,CAAC;CACJ;AA/ED,kBA+EC"}
