# Supplementary material for: Knowledge graph augmentation: consistency, immutability, reliability, and context
Source: PeerJ Comput Sci. 2023 Aug 16;9:e1542. doi: 10.7717/peerj-cs.1542 (PMC10495951; doi:10.7717/peerj-cs.1542)
Supplement: Supplemental Information 1 — Source codes of tag data structures [file peerj-cs-09-1542-s001.zip › tag-main/zdd/core/ZDD.ts]

import { Node } from "./Node";

export class ZDD {
    static one: Node;
    static zero: Node;
    nodes: Map<[any, Node, Node], Node>;
    constructor() {
        this.nodes = new Map()
        this.nodes.set([0, null, null], new Node(0, null, null))
        this.nodes.set([1, null, null], new Node(1, null, null))
        ZDD.zero = this.nodes.get([0, null, null]);
        ZDD.one = this.nodes.get([1, null, null]);
    }

    get(top: any, lo: Node, hi: Node) {
        if (hi === ZDD.one) return lo;
        this.nodes.set([top, lo, hi], new Node(top, lo, hi));
        return this.nodes.get([top, lo, hi]);
    }

    print() {
        console.log(this.nodes);
    }

    subset1(p: Node, top: any) {
        if (p === ZDD.zero || p == ZDD.one) return p;
        if (p.top < top) return p
        if (p.top === top) return p.hi
        //if (p.top > top)
        return this.get(p.top, this.subset1(p.lo, top), this.subset1(p.hi, top))
    }

    subset0(p: Node, top: any) {
        if (p == ZDD.zero || p === ZDD.one) return p;
        if (p.top < top) return p;
        if (p.top === top) return p.lo;
        // if (p.top > top)
        return this.get(p.top, this.subset0(p.lo, top), this.subset0(p.hi, top))
    }

    change(p, top) {
        if (p.top < top) return this.get(top, ZDD.zero, p)
        if (p.top == top) return this.get(top, p.hi, p.lo)
        // if (p.top > top)
        return this.get(p.top, this.change(p.lo, top), this.change(p.hi, top))
    }

    union(p, q) {
        if (p === ZDD.zero) return q;
        if (q === ZDD.zero) return p;
        if (p == q) return p
        if (p.top < q.top) return this.union(q, p) // union is Commutative, for hit cache by memoize        
        if (p.top > q.top) return this.get(p.top, this.union(p.lo, q), p.hi);
        // if  (p.top == q.top)
        return this.get(p.top, this.union(p.lo, q.lo), this.union(p.hi, q.hi))
    }

    intersec(p, q) {
        if (p === ZDD.zero) return 0
        if (q === ZDD.zero) return 0
        if (p === q) return p
        if (p.top < q.top) return this.intersec(q, p);
        if (p.top > q.top) return this.intersec(p.lo, q);
        // if  p.top == q.top:
        return this.get(p.top, this.intersec(p.lo, q.lo), this.intersec(p.hi, q.hi))
    }

    diff(p, q) {
        if (p === ZDD.zero) return 0;
        if (q === ZDD.zero) return p;
        if (p === q) return 0;
        if (p.top < q.top) return this.diff(p, q.lo);
        if (p.top > q.top) return this.get(p.top, this.diff(p.lo, q), p.hi);
        return this.get(p.top, this.diff(p.lo, q.lo), this.diff(p.hi, q.hi))
    }

    count(p) {
        if (p === ZDD.zero) return 0;
        if (p === ZDD.one) return 1;
        return this.count(p.lo) + this.count(p.hi);
    }
}
