# Supplementary material for: Knowledge graph augmentation: consistency, immutability, reliability, and context
Source: PeerJ Comput Sci. 2023 Aug 16;9:e1542. doi: 10.7717/peerj-cs.1542 (PMC10495951; doi:10.7717/peerj-cs.1542)
Supplement: Supplemental Information 1 — Source codes of tag data structures [file peerj-cs-09-1542-s001.zip › tag-main/zdd/cp.njsproj]

<Project DefaultTargets="Build" xmlns="http://schemas.microsoft.com/developer/msbuild/2003" ToolsVersion="4.0">
  <PropertyGroup>
    <VisualStudioVersion Condition="'$(VisualStudioVersion)' == ''">14.0</VisualStudioVersion>
    <VSToolsPath Condition="'$(VSToolsPath)' == ''">$(MSBuildExtensionsPath32)\Microsoft\VisualStudio\v$(VisualStudioVersion)</VSToolsPath>
    <Name>cp</Name>
    <RootNamespace>cp</RootNamespace>
  </PropertyGroup>
  <Import Project="$(MSBuildExtensionsPath)\$(MSBuildToolsVersion)\Microsoft.Common.props" Condition="Exists('$(MSBuildExtensionsPath)\$(MSBuildToolsVersion)\Microsoft.Common.props')" />
  <PropertyGroup>
    <Configuration Condition=" '$(Configuration)' == '' ">Debug</Configuration>
    <SchemaVersion>2.0</SchemaVersion>
    <ProjectGuid>f93c3f80-0336-41b4-a9c7-d61bf94344ed</ProjectGuid>
    <ProjectHome>.</ProjectHome>
    <StartupFile>app.ts</StartupFile>
    <StartWebBrowser>False</StartWebBrowser>
    <SearchPath>
    </SearchPath>
    <WorkingDirectory>.</WorkingDirectory>
    <OutputPath>.</OutputPath>
    <TargetFrameworkVersion>v4.0</TargetFrameworkVersion>
    <ProjectTypeGuids>{3AF33F2E-1136-4D97-BBB7-1795711AC8B8};{9092AA53-FB77-4645-B42D-1CCCA6BD08BD}</ProjectTypeGuids>
    <EnableTypeScript>true</EnableTypeScript>
    <StartWebBrowser>false</StartWebBrowser>
  </PropertyGroup>
  <PropertyGroup Condition=" '$(Configuration)' == 'Debug' ">
    <DebugSymbols>true</DebugSymbols>
  </PropertyGroup>
  <PropertyGroup Condition=" '$(Configuration)' == 'Release' ">
    <DebugSymbols>true</DebugSymbols>
  </PropertyGroup>
  <ItemGroup>
    <None Include="app.ts" />
    <Content Include="package.json" />
    <Content Include="README.md" />
    <Content Include="tsconfig.json" />
  </ItemGroup>
  <ItemGroup>
    <Folder Include="core\" />
  </ItemGroup>
  <ItemGroup>
    <TypeScriptCompile Include="core\Node.ts">
      <SubType>Code</SubType>
    </TypeScriptCompile>
    <TypeScriptCompile Include="core\ZDD.ts">
      <SubType>Code</SubType>
    </TypeScriptCompile>
  </ItemGroup>
  <Import Project="$(VSToolsPath)\Node.js Tools\Microsoft.NodejsToolsV2.targets" />
  <ProjectExtensions>
    <VisualStudio>
      <FlavorProperties GUID="{349c5851-65df-11da-9384-00065b846f21}">
        <WebProjectProperties>
          <UseIIS>False</UseIIS>
          <AutoAssignPort>True</AutoAssignPort>
          <DevelopmentServerPort>0</DevelopmentServerPort>
          <DevelopmentServerVPath>/</DevelopmentServerVPath>
          <IISUrl>http://localhost:48022/</IISUrl>
          <NTLMAuthentication>False</NTLMAuthentication>
          <UseCustomServer>True</UseCustomServer>
          <CustomServerUrl>http://localhost:1337</CustomServerUrl>
          <SaveServerSettingsInUserFile>False</SaveServerSettingsInUserFile>
        </WebProjectProperties>
      </FlavorProperties>
      <FlavorProperties GUID="{349c5851-65df-11da-9384-00065b846f21}" User="">
        <WebProjectProperties>
          <StartPageUrl>
          </StartPageUrl>
          <StartAction>CurrentPage</StartAction>
          <AspNetDebugging>True</AspNetDebugging>
          <SilverlightDebugging>False</SilverlightDebugging>
          <NativeDebugging>False</NativeDebugging>
          <SQLDebugging>False</SQLDebugging>
          <ExternalProgram>
          </ExternalProgram>
          <StartExternalURL>
          </StartExternalURL>
          <StartCmdLineArguments>
          </StartCmdLineArguments>
          <StartWorkingDirectory>
          </StartWorkingDirectory>
          <EnableENC>False</EnableENC>
          <AlwaysStartWebServerOnDebug>False</AlwaysStartWebServerOnDebug>
        </WebProjectProperties>
      </FlavorProperties>
    </VisualStudio>
  </ProjectExtensions>
</Project>
