# Supplementary material for: Knowledge graph augmentation: consistency, immutability, reliability, and context
Source: PeerJ Comput Sci. 2023 Aug 16;9:e1542. doi: 10.7717/peerj-cs.1542 (PMC10495951; doi:10.7717/peerj-cs.1542)
Supplement: Supplemental Information 1 — Source codes of tag data structures [file peerj-cs-09-1542-s001.zip › tag-main/zdd/cp.sln]

Microsoft Visual Studio Solution File, Format Version 12.00
# Visual Studio Version 17
VisualStudioVersion = 17.1.32210.238
MinimumVisualStudioVersion = 10.0.40219.1
Project("{9092AA53-FB77-4645-B42D-1CCCA6BD08BD}") = "cp", "cp.njsproj", "{F93C3F80-0336-41B4-A9C7-D61BF94344ED}"
EndProject
Global
	GlobalSection(SolutionConfigurationPlatforms) = preSolution
		Debug|Any CPU = Debug|Any CPU
		Release|Any CPU = Release|Any CPU
	EndGlobalSection
	GlobalSection(ProjectConfigurationPlatforms) = postSolution
		{F93C3F80-0336-41B4-A9C7-D61BF94344ED}.Debug|Any CPU.ActiveCfg = Debug|Any CPU
		{F93C3F80-0336-41B4-A9C7-D61BF94344ED}.Debug|Any CPU.Build.0 = Debug|Any CPU
		{F93C3F80-0336-41B4-A9C7-D61BF94344ED}.Release|Any CPU.ActiveCfg = Release|Any CPU
		{F93C3F80-0336-41B4-A9C7-D61BF94344ED}.Release|Any CPU.Build.0 = Release|Any CPU
	EndGlobalSection
	GlobalSection(SolutionProperties) = preSolution
		HideSolutionNode = FALSE
	EndGlobalSection
	GlobalSection(ExtensibilityGlobals) = postSolution
		SolutionGuid = {24342F40-9CC0-4F3F-A68F-AE9165FD6721}
	EndGlobalSection
EndGlobal
