# Supplementary material for: Knowledge graph augmentation: consistency, immutability, reliability, and context
Source: PeerJ Comput Sci. 2023 Aug 16;9:e1542. doi: 10.7717/peerj-cs.1542 (PMC10495951; doi:10.7717/peerj-cs.1542)
Supplement: Supplemental Information 1 — Source codes of tag data structures [file peerj-cs-09-1542-s001.zip › tag-main/zdd/package-lock.json]

{
  "name": "cp",
  "version": "0.0.0",
  "lockfileVersion": 2,
  "requires": true,
  "packages": {
    "": {
      "name": "cp",
      "version": "0.0.0",
      "devDependencies": {
        "@types/node": "^14.14.7",
        "typescript": "^4.0.5"
      }
    },
    "node_modules/@types/node": {
      "version": "14.18.12",
      "resolved": "https://registry.npmjs.org/@types/node/-/node-14.18.12.tgz",
      "integrity": "sha512-q4jlIR71hUpWTnGhXWcakgkZeHa3CCjcQcnuzU8M891BAWA2jHiziiWEPEkdS5pFsz7H9HJiy8BrK7tBRNrY7A==",
      "dev": true
    },
    "node_modules/typescript": {
      "version": "4.6.2",
      "resolved": "https://registry.npmjs.org/typescript/-/typescript-4.6.2.tgz",
      "integrity": "sha512-HM/hFigTBHZhLXshn9sN37H085+hQGeJHJ/X7LpBWLID/fbc2acUMfU+lGD98X81sKP+pFa9f0DZmCwB9GnbAg==",
      "dev": true,
      "bin": {
        "tsc": "bin/tsc",
        "tsserver": "bin/tsserver"
      },
      "engines": {
        "node": ">=4.2.0"
      }
    }
  },
  "dependencies": {
    "@types/node": {
      "version": "14.18.12",
      "resolved": "https://registry.npmjs.org/@types/node/-/node-14.18.12.tgz",
      "integrity": "sha512-q4jlIR71hUpWTnGhXWcakgkZeHa3CCjcQcnuzU8M891BAWA2jHiziiWEPEkdS5pFsz7H9HJiy8BrK7tBRNrY7A==",
      "dev": true
    },
    "typescript": {
      "version": "4.6.2",
      "resolved": "https://registry.npmjs.org/typescript/-/typescript-4.6.2.tgz",
      "integrity": "sha512-HM/hFigTBHZhLXshn9sN37H085+hQGeJHJ/X7LpBWLID/fbc2acUMfU+lGD98X81sKP+pFa9f0DZmCwB9GnbAg==",
      "dev": true
    }
  }
}
