# Supplementary material for: Knowledge graph augmentation: consistency, immutability, reliability, and context
Source: PeerJ Comput Sci. 2023 Aug 16;9:e1542. doi: 10.7717/peerj-cs.1542 (PMC10495951; doi:10.7717/peerj-cs.1542)
Supplement: Supplemental Information 1 — Source codes of tag data structures [file peerj-cs-09-1542-s001.zip › tag-main/zdd/package.json]

{
  "name": "cp",
  "version": "0.0.0",
  "description": "cp",
  "main": "app.js",
  "compilerOptions": {
      "target": "es6",
      "module": "es6",
      "moduleResolution": "node",
      "experimentalDecorators": true,
      "noImplicitAny": true
    },
    "exclude": [ "node_modules" ],

  "author": {
    "name": ""
  },
  "scripts": {
    "build": "tsc --build",
    "clean": "tsc --build --clean"
  },
    "devDependencies": {
        "@types/node": "^14.14.7",
        "typescript": "^4.0.5"
  }
}
