# Supplementary material for: Knowledge graph augmentation: consistency, immutability, reliability, and context
Source: PeerJ Comput Sci. 2023 Aug 16;9:e1542. doi: 10.7717/peerj-cs.1542 (PMC10495951; doi:10.7717/peerj-cs.1542)
Supplement: Supplemental Information 1 — Source codes of tag data structures [file peerj-cs-09-1542-s001.zip › tag-main/zdd/tsconfig.json]

{
  "compilerOptions": {
    "module": "commonjs",
    "target": "es6",
    "lib": ["es6"],
    "sourceMap": true
  },
  "exclude": [
    "node_modules"
  ]
}
